# Supplementary material for: Validating the Michigan Hand Outcomes Questionnaire in patients with rheumatoid arthritis using Rasch analysis
Source: PLoS One. 2021 Jul 22;16(7):e0254984. doi: 10.1371/journal.pone.0254984 (PMC8297815; doi:10.1371/journal.pone.0254984)
Supplement: S1 Data — (XLSX) [file pone.0254984.s001.xlsx]

## Sheet: SARA data 3-1-21
RESPLABEL	ID	GENDER	HANDEDNESS	CASEHAND	AGE	CASESTATUS	repeat	ETHNIC	HIEDUC	INCOME	RACE	IA1	IA2	IA3	IA4	IA5	IB1	IB2	IB3	IB4	IB5	IIA1	IIA2	IIA3	IIA4	IIA5	IIB1	IIB2	IIB3	IIB4	IIB5	IIC1	IIC2	IIC3	IIC4	IIC5	IIC6	IIC7	III1	III2	III3	III4	III5	IVA1	IVB1	IVA2	IVB2	IVA3	IVB3
UM002	99597	2	1	2	47.8467	1	1	2	4	7	5	3	2	5	3	1	2	1	2	2	1	1	3	4	1	3	1	2	3	1	2	3	1	1	2	2	1	1	5	5	4	4	4	4	4	1	1	5	5
UM003	99598	1	1	1	50.1656	1	1	2	4	4	5	3	3	2	3	3	3	3	3	3	3	3	4	3	3	4	3	4	3	3	4	3	4	3	3	3	3	3	2	2	2	2	1	2	4	4	3	2	4
PH001	99601	1	1	1	63.3621	0	1	2	2	2	5	4	4	2	4	3	4	4	2	4	3	3	4	4	2	2	4	4	4	4	4	4	3	2	4	2	3	4	3	2	2	2	1	1	1	3	3	5	5
PH002	99602	2	1	2	60.909	0	1	2	6	5	5	1	1	1	1	1	2	2	2	2	1	1	1	2	1	5	4	2	5	2	5	5	1	1	4	1	1	1	5	1	1	1	1	3	5	3		5
PH003	99603	2	1	1	49.6263	1	1	2	1	4	5	3	3	4	3	3	2	2	2	2	2	4	5	5	2	1	1	1	1	1	1	5	3	2	2	2	2	2	3	5	3	3	3	4		1		5
PH004	99604	2	1	1	62.3354	0	1	2	2	2	5	3	3	2	4	3	2	3	2	2	2	3	3	3	4	5	2	1	2	3	5	5	3	4	5	5	5	4	3	2	2	2	3	2	3	3	3	2	3
PH005	99605	1	1	1	56.1451	0	1	2	1	8	5	2	3	3	3	2	1	1	1	1	1	1	1	2	1	1	1	1	1	1	1	2	2	1	1	1	1	1	5	5	4	5	3	3		1		5	5
PH007	99607	2	1	2	62.0068	1	1	1	1	1	5	2	2	2	3	2	4	4	2	4	2	2	4	2	3	3	5	5	5	5	5	3	2	3	3	2	3	4	3	3	3	3	3	4	3	1	3	5	4
PH008	99608	2	1	1	63.5072	1	1	2	1	1	5	4	5	3	5	2	2	2	2	3	2	3	3	2	3	5	5	5	4	5	5	5	4	2	5	4	5	5	2	1	1	1	1	2	4	3	2	2	5
PH009	99609	2	1	2	59.2964	1	1	2	1	3	5	4	4	3	4	3	5	5	4	5	5	4	4	3	4	4	5	5	5	4	5	5	4	3	5	4	5	3	2	2	2	2	1	3	3	2	2	3	3
PH010	99610	1	1	1	66.4887	0	1	2	3	3	5	4	2	2	3	2	2	2	2	2	1	4	5	4	4	5	2	2	2	2	2	5	5	4	4	4	5	5	3	3	3	2	1	3	3	3	2	3	4
PH011	99611	2	1	1	67.8576	1	1	2	1	2	5	5	5	4	5	4	5	5	4	5	4	5	5	5	5	5	5	5	5	5	5	5	5	4	5	4	5	5	1	1	1	1	1	1	1	5	4	1	2
PH012	99612	1	2	1	74.2943	0	1	2	1	2	5	3	3	3	4	3	2	3	3	3	2	2	2	3	3	4	2	2	2	2	2	4	3	2	3	2	2	2	4	4	3	3	3	3	3	1	3	4	4
PH013	99613	2	1	2	66.4559	1	1	2	3	4	5	3	3	3	3	2	3	4	3	3	2	2	3	2	2	2	2	2	3	3	3	3	3	1	1	2	1	2	4	4	4	3	3	3	3	3	3	4	4
PH014	99614	2	1	1	63.8385	0	1	2	2	3	5	3	3	2	4	2	2	3	2	3	2	2	4	2	2	2	2	2	2	2	2	2	2	2	3	2	3	3	4	5	4	5	4	4	4	1	1	5	5
PH015	99615	2	1	2	54.4997	1	1	2	5	4	5	3	3	3	3	2	4	4	3	4	2	1	2	2	1	3	4	4	4	4	5	4	2	3	2	1	1	2	3	3	2	3	2	5	5
UM007	99619	2	1	2	42.7132	0	1	2	5	2	4	4	4	4	4	2	3	3	4	3	2	5	4	3	5	5	2	3	3	2	3	5	4	4	3	4	4	3	3	3	3	3	1	2	3	4	3	4	4
UM008	99620	2	1	2	69.2183	1	1	2	4	5	5	4	5	4	5	4	4	4	5	4	4	5	5	5	5	5	5	5	5	5	5	5	4	2	3	2	2	5	3	2	2	2	1		2		4		2
UM009	99621	2	1	1	66.5572	0	1	2	2	3	5	1	3	1	2	2	1	2	1	3	1	1	2	1	1	1	2	2	2	2	2	3	2	1	1	1	1	1	4	4	4	4	3	3		1		5	5
UM010	99622	2	1	1	70.1574	0	1	2	2	5	5	2	2	2	2	1	2	2	2	2	2	2	2	1	2	2	1	2	1	2	2	3	4	2	2	2	2	3	4	4	4	4	3	2	2	3	1	4	5
UM011	99623	2	1	2	71.4333	1	1	2	999	999	4	2	2	5	2		3	3	3	3	3	4	5	2	3	2	4	5	3	3	2	5	5	2	1	2	1	4	2	4	4	2	2	3	3	3	3	5	5
UM012	99624	1	1	1	63.8001	0	1	2	2	4	5	3	3	2	3	2	2	2	3	2	2	3	4	2	3	3	3	3	3	3	3	4	3	2	2	2	1	3	3	3	2	3	2	3	3	3	3	4	4
UM013	99625	2	1	1	69.1828	0	1	2	6	3	5	4	4	4	3	2	4	4	4	4	2	3	3	5	3	4	3	3	4	5	4	3	3	4	2	1	3	3	3	3	2	3	2	3	2	3	3	3	3
UM014	99626	2	1	2	71.2142	0	1	2	2	5	5	2	2	3	3	2	2	2	3	3	2	1	2	2	2	4	1	2	2	2	4	4	1	1	3	1	1	2	3	3	3	3	2	3	3	1	1	4	4
UM015	99627	2	1	1	59.3347	1	1	2	2	1	5	3	4	2	3	2	2	4	2	4	2	2	2	4	1	3	2	3	2	1	3	4	3	1	2	2	2	3	3	3	3	3	2	2	2	4	3	2	3
UM016	99628	2	1	2	75.2553	0	1	2	4	4	5	2	2	2	2	2	2	2	2	3	2	2	2	2	2	3	3	4	1	4	4	4	5	2	3	1	1	4	4	3	3	2	2	3	3	3	3	4	5
UM017	99629	2	1	1	66.4641	0	1	2	4	4	5	1	2	2	3	1	1	2	2	3	1	3	4	2	1	2	3	3	2	1	2	3	1	1	2	1	1	1	4	4	4	4	4	5	5
UM020	99631	2	1	2	69.4757	0	1	2	6	8	5	3	3	1	5	1	3	3	1	4	1	4	3	2	4	4	3	3	2	4	4	5	1	1	1	1	1	1	4	3	3	3	2	4	5	3		5
UM002	99633	2	1	2	54.8392	0	1	2	5	8	5	2	2	4	2	2	2	2	4	2	2	2	2	1	2	1	2	2	1	2	2	3	2	2	4	1	1	2	4	5	5	5	5	5	5
UM003	99634	2	1	1	69.1362	0	1	2	4	3	4	2	3	3	4	2	2	2	2	3	2	3	3	1	2	2	3	3	2	2	3	2	2	1	2	2	2	3	3	4	3	4	3	3	3	3	3	4	5
UM004	99635	1	1	1	70.0616	0	1	2	1	2	5	1	1	1	2	2	2	2	2	2	2	1	1	1	1	1	1	1	1	1	1	2	1	1	2	1	1	1	4	5	5	5	1	4	5	1		5
UM005	99636	2	1	1	74.4723	0	1	2	2	2	5	2	3	2	3	2	1	1	2	2	2	2	2	2	2	2	1	1	1	1	1	4	3	1	1	1	1	1	5	4	3	3	3	1	5	3		5
UM006	99637	1	1	1	77.3333	0	1	2	2	4	5	4	4	5	3	2	3	3	2	2	2	2	4	3	3	4	2	4	3	2	2	4	5	4	2	1	1	3	3	3	3	3	2	2	4	3	1	5	5
UM007	99638	2	1	1	60.9199	0	1	2	4	6	4	1	1	1	2	1	1	2	1	2	1	1	1	1	1	2	2	1	1	2	1	3	2	1	1	1	1	1	5	5	5	5	4	3	4	3	1	5	5
UM008	99639	2	1	2	52.7337	0	1	2	4	4	5	3	3	3	4	3	4	5	3	4	4	4	4	5	4	4	5	5	5	5	4	5	4	2	3	2	2	2	2	5	3	2	2	3	2	1	3	3	2
UM009	99640	1	1	1	69.6619	0	1	2	4	5	5	2	2	2	2	1	2	2	2	2	2	1	2	1	1	1	1	2	1	1	1	1	2	1	1	1	1	1	5	5	5	5	5	2	2	2	2	5	5
UM011	99642	2	1	1	53.4127	0	1	2	6	3	4	5	5	5	5	3	5	5	4	5	3	5	5	5	4	5	5	5	5	5	5	5	5	4	3	3	3	5	2	2	2	2	2	3	3	3	3	5	5
UM012	99643	2	2	1	41.9192	0	1	2	4	2	4	3	3	5	4	1	2	1	2	4	3	2	3	4	4	5	2	3	4	4	5	5	4	3	5	5	5	5	3	4	3	2	2	3	3	2	2	4	4
UM014	99645	1	1	1	76.3641	0	1	2	2	8	4	2	4	2	3	2	2	2	2	3	2	1	2	1	1	1	1	2	3	3	2	5	2	1	1	1	1	1	4	4	3	4	3	3		2		4	3
UM015	99646	2	1	2	74.1739	0	1	2	5	8	5	2	2	2	3	2	4	5	3	3	3	2	1	1	2	3	4	4	4	5	5	4	3	1	2	1	2	2	3	3	3	2	2	4	3	3	2	5	4
UM016	99647	1	1	1	59.9589	0	1	2	1	2	5	5	5	5	5	4	2	2	4	5	3	5	5	5	5	5	2	1	1	1	1	5	5	5	5	4	5	5	1	2	3	3	3	1	4	4	2	1	4
UM017	99648	1	1	1	55.4168	0	1	2	3	8	5	2	2	4	4	3	2	2	2	3	2	1	4	3	1	3	1	2	1	1	1	3	2	1	1	1	1	1	3	5	4	3	3	1	4	3	1	3	5
UM018	99649	2	1	2	68.4928	0	1	2	2	3	5	1	1	1	2	1	3	3	2	3	2	1	1	1	1	2	2	3	2	3	4	1	1	1	2	1	1	1	5	5	5	5	3	5	5
UM019	99650	1	1	1	62.768	0	1	2	4	8	5	2	3	1	2	1	2	3	1	1	1	1	3	4	1	2	1	3	4	1	1	4	2	1	4	2	1	1	4	5	5	5	5	4	5	1		5
UM021	99653	2	1	1	52.5969	1	1	2	4	2	5	3	3	2	5	1	2	1	1	2	1	3	4	4	2	2	2	3	1	1	3	1	1	2	3	1	1	1	4	5	5	2	2	5	5
UM022	99654	2	1	1	63.6441	1	1	2	3	6	4	5	5	4	5	3	3	3	3	5	3	5	5	4	4	5	4	5	4	4	5	5	5	3	3	3	5	4	2	5	5	5	2	1	2	4	3	2	2
UM023	99655	2	1	2	43.4606	0	1	1	6	8	5	1	2	2	3	1	2	2	2	3	1	1	2	3	1	2	2	3	4	2	3	2	3	1	2	2	1	3	1	5	5	5	4	4	4	1	1	5	5
UM024	99656	1	1	2	54.601	1	1	2	2	6	5	3	2	5	4	2	4	4	3	5	2	2	3	3	3	3	4	5	4	5	5	4	3	2	3	3	3	3	3	2	2	2	2	2	3	3	3	2	2
UM025	99657	2	1	1	53.5277	0	1	2	6	8	5	2	1	4	2	1	1	1	3	1	1	2	4	1	1	1	2	3	1	1	1	3	2	2	1	1	1	1	5	5	4	5	4	4	5	1		5
UM026	99658	2	2	1	52.3915	0	1	2	4	4	4	3	2	2	3	3	2	2	2	2	2	3	3	4	2	5	3	3	5	3	5	3	2	2	2	4	4	5	4	5	5	3	3	3	3	3	3	3	3
UM027	99659	1	1	1	70.5626	0	1	2	2	4	5	2	2	2	2	2	2	2	2	2	2	2	2	2	2	2	2	2	2	2	2	2	3	2	2	2	2	2	4	4	4	4	3	3	4	2	1	4	5
UM028	99660	2	1	2	46.141	0	1	2	3	1	4	3	4	5	3	1	1	1	4	2	1	2	2	4	1	2	1	1	1	1	1	3	2	1	2	2	3	1	3	4	3	4	3	5	5
UM029	99661	2	1	2	57.0267	0	1	2	1	1	4	3	2	1	2	3	1	1	1	1	2	2	2	3	3	4	1	1	2	2	3	4	1	3	3	1		1	4	3	3	3	4	2	3	3	2	3	5
UM030	99662	2	2	2	61.3552	0	1	2	5	2	4	5	4	4	5	3	3	4	2	3	2	5	5	5	5	5	3	2	3	3	3	5	5	4	3	3	5	5	4	3	3	2	2	3	2	2	3	3	2
UM021	99663	2	1	2	54.037	1	1	2	4	2	5	3	4	4	4	3	5	5	5	5	4	4	4	4	4	5	5	5	5	5	5	4	4	3	4	3	3	3	2	3	2	2	2	1	1	3	4	2	1
UM022	99664	1	2	1	54.0452	0	1	2	4	2	5	4	5	5	5	3	3	3	3	4	3	5	5	5	5	5	3	3	3	3	3	5	5	5	5	5	5	5	1	1	1	1	1	1	3	4	3	1	3
UM023	99665	2	1	2	42.8775	1	1	2	2	2	5	3	3	3	3	3	4	4	3	4	4	3	4	3	3	5	4	4	4	4	5	4	3	3	3	2	3	3	2	3	3	3	3	2	2	3	3	3	3
UM024	99666	2	1	2	75.1567	0	1	2	2	2	5	4	4	3	4	3	2	2	2	2	2	3	4	3	2	3	2	3	2	2	3	5	4	3	2	2	2	2	3	4	2	2	2	3	4	2	2	4	4
UM025	99667	1	1	1	46.9925	0	1	2	5	4	5	1	1	1	5	1	1	1	1	5	1	3	2	2	2	4	4	2	3	2	4	5	3	1	2	1	2	1	5	5	5	5	5	4	4	1	1	3	4
UM026	99668	2	1	1	70.6037	0	1	2	5	8	5	3	3	3	3	3	3	3	3	3	3	3	2	1	2	2	2	2	2	2	2	5	4	1	2	2	2	2	3	3	3	3	3	3	2	3	4	3	3
UM027	99669	2	1	2	66.0287	0	1	2	4	4	5	2	2	2	2	2	3	3	2	2	2	3	4	3	2	3	4	4	5	5	4	5	4	2	2	2	2	3	4	5	3	3	3	4	2	2	3	4	3
UM028	99670	2	1	1	68.4736	0	1	2	4	4	5	3	3	4	4	3	3	4	4	4	3	3	3	3	2	4	4	3	3	4	5	4	4	2	1	1	1	3	3	4	3	3	2	4	5	1		5
UM029	99671	2	1	1	77.6126	1	1	2	4	3	5	5	5	3	5	3	2	3	2	3	2	5	5	4	5	3	1	1	1	1	1	5	5	4	4	4	4	4	2	2		2	1	3	5	3		4
UM030	99672	2	1	1	40.5147	0	1	2	5	8	5	3	3	2	3	2	2	2	2	2	2	3	5	2	3	2	3	3	2	2	2	4	3	2	1	1	1	3	5	5	5	5	3	3	3	3	3	4	4
UM031	99673	1	1	2	57.7851	1	1	2	2	1	6	5	5	3	5	1	5	5	3	1	1	5	4	4	1	3	5	5	4	3	5	5	5	2	5	5	5	5	1	2	1	1	1	2	2	2	2	1	1
UM032	99674	2	1	1	70.2752	0	1	2	3	4	5	4	5	3	5	3	2	3	3	3	3	1	2	4	5	5	2	1	3	3	5	1	3	3	2	1	1	2	2	3	3	2	2	1	1	3	2	3	4
UM033	99675	1	2	2	56.4052	1	1	2	4	4	5	3	4	4	3	3	2	3	3	3	2	2	2	2	2	2	2	2	3	2	3	4	3	1	4	1	1	2	3	3	3	3	3	3	3	3	3	4	5
UM034	99676	2	1	1	63.0746	0	1	2	4	2	5	2	3	2	3	3	2	2	2	2	2	3	3	3	3	3	2	2	2	2	2	3	3	2	2	1	1	2	3	5	4	4	4	1	4	3	1	2	5
UM035	99677	1	2	1	43.1403	0	1	2	1	1	5	3	3	5	3	2	4	4	4	3	3	2	2	3	2	2	5	4	5	4	4	4	2	2	2	2	2	2	3	3	2	3	1	3	3	3	2	3	3
UM036	99678	1	1	1	57.7851	0	1	2	5	3	5	1	2	3	4	1	5	5	3	5	1	2	2	2	1	3	5	2	5	2	5	2	1	1	2	1	1	2	3	5	5	3	2	3	4	4	3	5	5
UM037	99679	2	1	1	77.577	1	1	999	999	999	999
UM038	99680	2	1	1	72.0465	1	1	2	2	3	5	4	4	3	5	3	4	4	3	5	3	4	3	5	5	5	3	3	5	5	5	5	5	4	5	4	4	5	2	3	3	3	2	3	3	3	3	4	4
UM039	99681	2	1	2	54.3628	1	1	999	5	1	5	2	3	2	3	2	4	3	5	5	2	4	4	3	4	3	5	5	5	5	5	5	5	2	3	1	4	5	3	3	3	3	3	4	5	2		3
UM040	99682	1	1	1	80.501	0	1	2	4	3	5	3	4	2	3	4	3	3	2	3	2	2	1	1	3	1	2	2	1	4	1	2	3	2	3	1	1	2	4	3	3	4	3	2	3	2	3	4	4
UM042	99684	2	1	2	58.6557	0	1	2	4	8	5	3	4	5	4	3	4	4	3	4	3	4	4	3	4	3	4	4	3	4	3	5	5	4	5	3	4	3	2	3	2	2	2	4	4	2	2	3	3
UM043	99685	1	1	1	67.7974	0	1	999	999	999	999	3	2	2	3	2	2	2	2	2	3	2	2	1	1	2	1	1	1	1	1	3	3	2	2	2	1	3	5	5	5	5	5	2	2	4	4	3	3
UM044	99686	2	1	2	57.3854	1	1	1	2	8	999	3	3	3	4	3	4	4	3	5	3	4	3	5	5	5	5	5	5	5	5	5	5	4	4	3	3	4	3	3	3	3	3	3	3	3	3	3	3
UM045	99687	2	1	1	62.7762	1	1	999	999	999	999
PH016	99688	2	1	1	63.3867	1	1	2	6	4	5	3	4	3	4	1	3	4	4	4	1	4	5	5	2	4	4	5	4	3	4	4	4	2	2	2	2	4	5	4	4	3	2	3	3	3	3	5	5
PH017	99689	1	1	1	44.2108	1	1	2	1	2	5	1	1	1	2	2	1	2	2	2	1	2	4	3	2	4	2	2	2	2	3	4	3	2	3	3	4	3	3	3	2	3	2	1	4	3	2	3	4
PH018	99690	2	1	2	63.6386	0	1	2	1	3	5	3	4	2	3	1	4	3	2	4	1	4	4	4	4	5	4	4	4	5	5	4	3	2	5	2	5	5	3	4	2	3	1	3	2
PH019	99691	2	1	2	58.3518	0	1	2	3	7	5	2	2	2	1	1	2	3	2	1	1	1	1	1	1	1	1	2	1	1	1	3	2	1	1	1	1	2	5	5	5	4	3	5	5
PH020	99692	2	1	2	59.0856	0	1	2	1	8	5	2	3	3	3	2	2	3	2	3	3	1	1	2	1	2	2	2	2	2	3	4	2	2	2	1	1	2	4	4	4	3	3	3	3	2	3	3	4
PH021	99693	2	1	1	68.3888	1	1	2	3	5	5	3	3	5	5	2	3	3	5	4	2	5	4	2	4	4	5	4	2	5	5	5	4	3	2	1	2	3	3	4	4	2	2	4	5	2	1	4	4
PH022	99694	2	1	1	68.1232	1	1	2	1	1	5	4	3	2	5	4	1	1	1	2	1	2	3	4	2	5	1	1	2	2	3	5	4	3	2	2	2	5	3	2	3	3	4	2	4	3	1	4	5
PH023	99695	2	1	2	66.7543	0	1	2	1	2	5	1	1	2	2	2	1	1	1	1	1	1	2	1	1	1	1	2	1	1	1	3	2	1	2	1	1	2	3	4	3	3	3	3	5	1		5
PH024	99696	1	2	2	50.7379	1	1	2	1	2	5	3	4	4	4	2	4	4	4	4	3	3	5	3	4	4	3	4	4	4	4	5	5	4	4	3	3	5	3	2	2	2	1	3	3	4	4	3	3
PH025	99697	2	1	2	51.8877	1	1	2	1	3	5	2	2	2	3	3	5	5	3	5	5	1	1	2	2	2	5	5	5	5	5	5	5	4	5	5	4	5	4	4	3	3	3	3	1	3	4	4	2
PH027	99699	2	2	2	55.1869	1	1	2	1	1	5	3	3	3	3	3	4	3	3	4	4	3	2	2	2	5	3	4	5	3	5	5	2	5	2	5	5	1	4	2	3	2	2	3	2	1	2	4	5
PH028	99700	1	1	1	67.4004	0	1	2	1	2	5	4	4	4	4	4	3	3	4	3	3	5	5	4	4	5	5	5	4	4	5	5	5	4	5	4	5	5	2	2	3	1	1	1	1	4	4	2	2
PH029	99701	2	2	1	68.1013	1	1	2	1	4	5	1	3	1	1	2	1	3	1	1	2	2	2	2	1	5	3	3	3	2	5	2	2	1	1	1	1	2	5	5	5	5	3	3	3	1	1	5	5
PH030	99702	2	1	1	59.0171	1	1	2	1	2	5	3	4	3	3	2	3	4	4	4	3	1	2	1	1	3	2		1	1	1	5	3	1	1	2	1	1	3	5	3	3	3	3	2		3	4	3
UM019	121881	2	1	2	59.2307	0	1	2	6	6	5	3	4	2	4	4	3	3	2	3	2	2	2	2	3	4	2	2	2	4	3	5	3	2	3	3	2	3	4	5	4	3	3	4	5	3		5
PH031	409185	2	1	1	60.8433	1	1	2	3	3	5	4	5	3	4	3	4	4	5	4	4	5	4	5	4	5	5	4	5	5	5	5	5	5	4	4	5	5	2	1	2	1	1	2	2	3	4	2	2
PH032	409186	2	1	1	64.6735	1	1	2	1	2	5	4	3	2	3	2	3	2	2	3	2	4	5	2	2	3	3	5	2	3	3	5	5	2	2	2	1	5	3	3	3	3	2	5	5
PH033	409188	1	1	1	61.4346	0	1	2	1	2	5	3	3	4	4	2	3	2	4	3	2	2	3	4	4	5	4	3	4	3	5	5	5	3	4	2	2	3	3	2	2	1	1	1	2	4	3	1	3
PH034	409189	1	1	1	62.7159	0	1	2	1	2	5	3	3	3	3	3	3	2	3	3	3	3	3	4	4	4	4	4	4	4	4	5	4	2	5	5	5	5	4	3	3	3	3	1	2	3	3	2	2
PH035	409190	1	1	2	67.2882	0	1	2	3	5	5	4	3	3	4	3	4	3	2	4	3	4	4	4	3	3	4	4	4	4	4	3	3	2	1	2	2	4	3	5	2	2	2	3	3	3	3	5	5
PH036	409192	2	1	1	69.4127	1	1	2	1	3	5	2	2	1	2	2	2	2	2	2	2	1	2	1	1	1	1	1	1	1	1	2	1	1	1	1	1	1	5	5	3	3	3	4	4	1	1	5	5
PH037	409193	2	1	2	45.5661	0	1	2	5	7	5	1	1	2	3	1	3	2	2	4	3	3	2	2	2	5	5	4	5	5	5	5	2	1	3	2	1	1	5	5	5	5	5	4	3	2	2	5	5
PH038	409194	2	1	1	62.8337	1	1	2	1	2	5	5	5	3	3	3	3	3	2	3	3	5	5	5	5	5	4	4	3	4	4	5	5	3	5	3	3	5	2	2	2	2	1	1	3	3	2	2	3
PH039	409195	2	1	2	69.1581	1	1	2	1	2	5	4	4	3	4	4	4	4	4	4	4	5	5	5	5	5	5	5	5	5	5	5	5	5	5	5	5	5	2	1	1	2	1	1	1
PH040	409196	2	1	1	52.5038	1	1	2	3	3	5	5	5	5	5	3	2	1	2	4	1	5	5	5	5	5	4	2	2	5	4	5	5	3	5	2	5	5	1	1	1	1	1	3	3	3	3	4	3
PH041	409197	2	1	1	60.6379	1	1	2	1	8	5	4	4	5	5	4	3	3	3	5	3	4	4	4	5	5	5	4	4	5	5	5	4	5	5	4	4	4	4	5	5	4	2	2	2	3	3	4	4
PH042	409198	1	1	1	54.5927	1	1	2	6	4	5	3	4	3	3	3	2	3	2	3	3	1	2	2	2	2	1	1	1	1	1	2	2	2	2	2	2	2	2	2	2	2	2	2	5	3		4
PH043	409199	2	1	1	62.5161	0	1	2	1	5	5	2	2	4	2	2	2	3	3	2	2	2	1	1	2	2	2	1	1	2	3	3	2	1	2	1	2	1	3	5	4	3	3	4	4	2	2	5	5
PH044	409200	2	1	2	51.9151	1	1	2	1	3	5	2	2	3	3	2	3	3	4	3	2	1	2	2	2	2	1	2	2	2	2	5	4	1	3	1	1	2	3	3	3	3	3	3	2	2	2	4	3
PH045	409201	2	1	1	75.4196	1	1	2	1	3	5	5	5	3	5	5	3	3	2	3	2	5	5	5	5	5	2	2	2	2	2	5	5	5	5	5	5	5	3	3	3	3	2	3	3	1	3	4	3
PH046	409202	2	1	1	61.7769	0	1	2	1	5	5	3	3	3	4	1	3	3	3	4	1	2	5	2	1	5	5	5	2	5	5	5	5	3	3	2	3	5	4	5	3	2	1	3	3	2	2	4	5
PH047	409203	2	1	1	59.0719	0	1	2	3	999	5	3	3	2	3	2	2	2	2	3	2	2	3	2	5	5	2	3	1	2	4	5	2	2	5	2	1	3	5	5	3	4	2	2	3	3	3	4	4
PH048	409204	2	1	1	68.5777	0	1	2	1	999	5	2	2	3	3	2	3	2	2	3	2	2	2	1	2	2	1	2	1	2	2	5	4	1	2	2	1	1	3	3	3	3	2	1	2	4	3	3	3
PH049	409205	2	1	1	53.7851	0	1	2	5	999	5	2	4	5	2	2	3	2	3	4	3	3	5	4	5	5	5	4	5	5	5	5	5	3	5	2	2	4	3	3	3	3	2	4	2	1	3	4	3
PH050	409206	1	1	1	68.4983	0	1	2	1	999	5	3	3	2	4	4	4	4	2	5	4	2	4	1	1	5	2	4	4	4	5	5	3	1	5	3	2	2	5	3	2	3	2	1	1	4	4	4	1
UM046	454220	2	2	2	51.384	0	1	2	6	8	5	3	3	2	3	2	4	4	2	4	2	2	1	4	4	2	3	1	5	5	5	5	3	2	3	3	3	3	3	3	3	3	3	3	2	2	4	5	5
UM047	454221	1	1	1	60.8898	1	1	999	999	999	999
UM048	454222	2	1	1	51.3648	1	1	2	3	2	5	4	5	4	5	3	4	5	3	5	3	4	5	5	4	5	4	5	5	4	5	5	4	4	4	5	4	5	3	3	4	2	2	2	3	3	3	3	3
UM049	454223	2	1	1	70.4805	1	1	2	6	8	5	5	5	4	5	3	3	2	2	3	3	4	4	5	4	5	2	2	2	4	4	5	4	3	4	3	3	4	3	1	2	1	1	3	3	3	3	4	4
UM051	481619	2	1	1	60.8131	1	1	999	999	999	999
UM053	481621	1	1	1	63.154	1	1	2	6	8	5	4	4	5	3	4	3	3	5	3	3	4	5	4	5	4	5	5	5	5	4	5	5	4	4	5	5	4	2	1	1	1	1	1	2	4	3	2	4
UM054	481622	2	1	1	66.0205	0	1	2	6	7	5	2	2	2	3	2	2	2	2	3	2	2	2	3	4	3	3	2	3	4	3	3	2	2	2	2	3	3	4	3	3	2	2	4	4	2	1	4	5
UM055	481623	2	2	2	60.7912	0	1	2	4	8	5	2	2	5	4	3	4	4	4	4	4	3	3	3	3	3	5	5	4	4	3	4	4	4	4	4	3	3	3	3	4	3	3	1	1	3	3	3	3
UM056	508892	1	1	1	64.501	1	1	2	2	3	5	4	4	1	3	3	2	2	2	2	2	3	4	4	3	3	1	1	2	2	1	4	3	2	2	3	2	2	3	3	4	3	3	3	4	3	2	5	5
UM057	508893	2	2	1	58.3546	1	1	2	2	1	5	4	4	5	3	1	4	4	2	3	1	3	3	5	5	4	3	3	5	5	4	5	5	2	2	3	5	5	2	2	2	2	1	4	4	1	1	5	5
UM058	508894	1	1	1	79.269	0	1	2	6	8	2	4	4	3	4	3	3	2	3	3	3	3	3	2	2	4	3	2	2	2	3	3	2	2	3	3	2	3	3	3	3	2	2	3	3	2	2	4	4
UM059	508895	1	1	1	57.4292	1	1	2	2	7	5	5	5	5	5	3	4	4	4	4	3	5	5	5	5	5	4	4	4	4	4	5	5	5	5	4	4	4	2	2	2	1	1	3	3	3	3	4	4
UM060	508896	2	1	2	67.0773	0	1	2	5	4	5	3	4	1	4	2	3	3	1	4	2	2	3	2	2	4	2	3	2	3	4	4	3	2	2	2	1	2	5	5	4	4	3	5	5
UM061	542543	2	2	2	35.1978	0	1	2	6	5	5	3	3	2	4	4	2	2	2	2	2	3	2	3	3	2	1	1	2	2	1	5	3	4	2	1	1	1	4	5	5	3	3	2	3	3	3	3	4
UM062	542544	2	1	1	72.5695	0	1	2	6	6	5	3	3	3	3	2	2	2	2	2	2	2	2	3	3	4	4	2	3	2	3	3	3	1	2	1	1	2	4	5	4	4	3	4	4	2	1	4	5
UM063	542545	2	2	1	59.447	1	1	2	6	8	5	5	5	3	5	1	4	5	4	5	1	5	5	5	5	5	5	4	3	4	5	4	5	3	1	1	1	3	3	5	3	1	1	1	2	4	4	3	3
UM064	542546	2	1	2	72.8843	0	1	2	4	3	5	4	3	2	4	2	5	5	3	5	4	5	5	5	5	5	5	5	5	5	5	5	5	5	5	5	5	5	2	2	2	2	1	3	2	3	3	4	5
UM065	542547	2	1	1	51.4196	0	1	2	4	3	6	4	5	4	4	3	2	2	3	3	2	4	5	5	5	5	2	2	2	4	3	5	5	4	4	3	3	4	2	2	2	2	1	2	3	5	2	2	3
UM066	542588	2	1	1	62.0397	1	1	2	2	4	5	2	2	1	2	2	2	2	1	2	2	1	1	1	1	1	1	1	1	1	1	2	2	1	1	1	1	1	5	5	5	5	5	4	4	2	2	5	5
UM067	542589	2	1	2	54.642	0	1	2	1	4	5	3	3	2	5	3	3	3	2	3	3	4	4	3	3	3	3	3	2	2	3	5	4	4	4	3	2	2	3	3	3	3	3	3	2	2	4	4	2
UM068	542590	2	1	1	69.5195	1	1	2	2	8	5	4	4	5	4	3	4	3	4	4	3	5	5	5	5	5	5	5	5	5	5	5	5	5	5	4	3	5	3	4	3	3	2	2	3	3	3	3	3
UM069	542591	2	1	1	62.4805	0	1	999	999	999	999
UM070	542592	2	1	1	66.3737	0	1	2	6	3	4	1	3	1	2	1	1	1	1	1	1	1	1	1	1	1	1	1	1	1	1	1	1	1	1	1	1	1	5			5	5	5	5
UM071	552705	2	1	1	54.4504	1	1	2	4	999	999	5	5	4	5		5	5	4	5		5	5	4	5	5	5	5	4	5	5	5	5	4	5	5	5	5	2	3	3	3	1	1	1	5	5	2	2
UM072	552706	1	1	1	59.0719	1	1	2	1	7	5	5	5	4	4	3	5	5	5	4	3	3	5	5	4	4	4	5	5	4	4	5	5	3	4	5	3	4	2	3	3	3	2	2	2	3	3	2	2
UM074	552708	2	1	2	52.909	1	1	2	2	7	5	4	4	4	4	2	5	5	4	5	2	4	4	5	4	5	5	5	5	5	5	5	5	2	3	3	3	3	3	3	2	2	1	3	2	2	3	5	5
UM075	552709	2	1	2	62.8474	0	1	2	4	8	5	2	2	2	2	1	2	2	2	2	1	2	2	2	1	2	2	2	2	2	2	3	2	1	1	1	1	1	5	5	5	5	5	5	5				5
PH051	552710	1	1	1	63.8029	0	1	2	1	2	2	2	3	3	3	3	2	2	2	3	2	1	2	2	2	2	1	1	2	2	2	2	2	1	3	3	3	2	3	4	3	3	3	2	2	2	2	4	4
PH052	552711	1	1	1	68.9774	0	1	2	1	5	5	3	4	4	4	2	3	3	3	3	2	3	3	2	3	4	3	3	3	4	5	4	5	3	4	2	3	3	3	2	2	2	2	2	2	3	2	3	3
PH053	552712	1	1	2	72.8652	0	1	2	1	2	5	3	3	2	2	2	3	3	2	3	3	3	5	3	2	3	5	5	5	5	5	4	4	3	3	3	2	3	3	3	2	3	3	3	2	3	3	3	3
PH054	552713	1	1	1	61.4976	0	1	2	1	4	5	3	3	3	3	1	3	3	3	3	1	2	2	1	1	2	2	2	1	2	3	2	3	1	1	1	1	2	4	4	3	3	3	3	3	3	3	4	4
PH055	552714	2	1	1	57.4593	1	1	2	1	1	5	4	4	3	4	2	2	2	2	2	2	5	5	5	4	5	3	4	5	3	5	5	4	3	5	3	3	5	2	3	2	2	2	3	3	3	3	3	4
UM076	603618	2	1	1	53.3771	1	1	2	6	8	5	2	2	2	3	2	2	2	2	3	2	4	2	5	3	3	4	3	4	3	4	5	3	2	3	1	1	1	3	4	3	4	3	4	4	2	2	4	5
UM077	603619	2	1	1	45.3333	0	1	2	2	2	5	2	3	2	3	2	2	2	2	3	2	1	1	1	1	2	1	1	1	1	1	2	2	1	2	1	1	1	3	5	3	3	3	3	3	2	2	4	4
UM078	615960	1	1	1	58.4504	0	1	2	4	8	5	2	2	2	3	2	2	1	1	2	1	1	2	3	2	2	1	2	2	1	1	3	2	1	1	1	1	2	3	3	2	2	3	3	4	3	2	4	5
UM079	615961	2	2	1	59.2033	1	1	2	2	4	5	4	5	5	5	3	3	3	3	4	2	2	5	4	5	4	3	3	4	4	4	5	5	2	3	2	2	2	4	5	5	3	2	2	2	4	3	3	5
UM080	619663	2	1	2	52.052	0	1	2	2	7	5	1	5	3	5	3	1	3	2	5	3	2	2	2	2	2	1	1	1	1	1	3	3	2	2	1	1	1	5	5	5	5	5	5	5
UM081	619664	2	1	2	22.5352	0	1	2	4	3	5	3	3	1	4	1	3	2	1	3	1	3	2	4	2	4	3	2	3	2	4	5	1	1	3	1	1	1	3	4	4	3	3	4	4	2	2	5	5
UM082	619903	2	1	1	52.3587	1	1	2	6	8	5	4	4	3	4	1	3	4	2	4	4	3	3	3	2	4	2	3	4	2	4	5	2	1	1	1	1	1	3	5	1	3	1	2	4	3	2	2	4
UM083	619904	2	1	1	55.6277	1	1	2	4	4	5	1	2	1	1	1	1	2	1	1	1	1	2	3	1	1	1	2	3	1	1	4	3	3	2	2	1	3	4	4	4	3	2	3	4	2	1	4	4
UM084	643343	2	1	1	60.104	1	1	2	2	4	5	5	4	4	4	4	3	3	3	3	3	4	3	3	3	3	4	3	3	3	3	5	5	4	4	3	3	3	2	4	3	3	3	1	3	5	3	1	3
UM085	646058	2	2	2	58.0096	1	1	2	4	3	5	3	3	3	3	3	4	4	3	5	3	5	5	4	2	5	5	5	5	5	5	5	5	4	3	2	1	4	2	2	2	2	1	2	1	3	4	3	2
PH056	647632	1	1	1	74.59	0	1	2	1	3	5	2	2	3	2	1	2	2	2	2	1	1	1	1	1	1	1	1	1	1	1	5	1	1	1	1	1	1	5	5	4	4	3	3	3	1	1	5	5
PH057	647633	1	2	2	62.0041	0	1	2	1	1	5	1	2	2	2	2	5	5	2	3	4	1	1	1	1	1	2	5	1	2	5	5	4	3	1	1	1	4	3	5	3	2	2	4	2	3	2	5	5
UM086	652994	2	1	1	41.1992	0	1	2	4	7	5	2	2	2	3	1	2	1	3	3	1	3	3	3	3	4	3	3	3	4	4	5	2	1	3	1	1	1	3	5	5	5	4	3	3	1	2	5	5
UM087	678885	2	2	1	66.2368	0	1
UM088	687473	2	1	1	73.5359	0	1	2	4	6	5	3	3	2	3	3	3	3	2	4	3	2	1	2	2	3	3	2	3	2	3	4	3	2	3	3	4	3	3	3	3	2	2	3	3	2	3	4	4
UM089	687474	2	1	1	74.0561	1	1	2	4	4	5	4	4	3	3	4	3	2	2	2	2	5	5	5	5	5	3	3	3	4	5	5	5	3	3	3	4	5	2	2	3	2	1	2	2	4	3	2	2
UM090	718275	2	2	1	54.7132	1	1	2	5	8	5	5	4	2	5	2	2	2	2	3	2	4	4	5	4	5	2	2	2	2	2	5	4	4	3	2	3	5	3	4	2	2	1	2	3	3	3	2	4
UM091	718276	2	1	2	58.9021	0	1	2	4	8	5	3	3	4	5	3	3	2	4	4	3	2	2	2	2	3	1	1	1	2	3	5	2	2	3	2	1	3	4	3	3	2	2	1	3	2	2	3	4
UM092	754009	1	1	1	62.0507	0	1
UM093	756339	1	2	2	56.8186	0	1	2	2	5	5	4	3	3	3	2	4	3	3	3	2	3	4	2	3	4	3	4	2	3	4	2	4	2	2	4	2	3	3	3	2	2	1	1	1	4	4	2	2
UM094	774422	2	2	1	50.4011	1	1	2	2	1	5	1	1	1	2	2	1	1	1	1	2	1	2	2	1	2	1	1	1	1	1	1	1	1	1	1	1	1	3	5	4	2	4	5	5
UM096	784794	1	1	2	67.8768	1	1	2	4	3	5	3	3	2	3	2	4	4	2	3	2	2	3	2	3	1	3	4	5	3	4	4	2	1	1	1	1	4	2	5	4	3	2	5	5
UM097	798939	2	1	2	36.8624	1	1	2	5	3	4	4	4	3	5	3	4	3	5	5	3	3	3	4	3	4	4	5	5	5	5	5	4	3	4	3	5	5	2	4	3	1	1	3	2	3	2	3	3
UM098	824363	2	1	1	72.5092	0	1	2	6	4	5	3	5	2	4	2	3	5	2	4	3	2	2	4	3	3	4	2	5	2	2	4	4	2	2	2	2	3	3	3	2	2	1	3	4	1	1	5	5
UM099	858689	2	1	1	65.4702	1	1	1	2	8	6	3	2	3	3	2	3	2	2	4	2	1	2	1	2	2	2	3	2	2	2	4	2	2	2	1	1	1	4	4	4	4	4	3	4	2	3	3	3
UM100	860747	2	1	2	59.7125	1	1	2	2	2	5	3	3	2	3	2	3	4	2	4	3	2	2	2	2	3	5	5	5	5	5	5	5	3	4	4	4	4	3	2	3	2	2	3	1	3	4	3	2
UM101	867707	2	1	2	67.9425	1	1	2	2		5	2	2	2	2	2	3	3	3	3	3	2	2	2	2	2	3	5	5	3	4	2	1	1	1	2	1	3	5	5	4	4	3	4	3	1	3	4	3
[truncated: 24 more columns]

## Sheet: SARA Data Codes
RESPLABEL
UM = location in US
PH = location in UK
